# Supplementary material for: Phosphodiesterase 5a Signalling in Skeletal Muscle Pathophysiology
Source: Int J Mol Sci. 2022 Dec 31;24(1):703. doi: 10.3390/ijms24010703 (PMC9820699; doi:10.3390/ijms24010703)
Supplement: Supplementary file 1 [file ijms-24-00703-s001.zip]

Archive with 1 entries (1 files):
- ijms-2074683-supplementary.pdf
